# Supplementary material for: Sequencing of Euscaphis konishii Endocarp Transcriptome Points to Molecular Mechanisms of Endocarp Coloration
Source: Int J Mol Sci. 2018 Oct 17;19(10):3209. doi: 10.3390/ijms19103209 (PMC6214000; doi:10.3390/ijms19103209)
Supplement: Supplementary file 1 [file ijms-19-03209-s001.zip]

Archive with 2 entries (2 files):
- Supplementary Figures.pdf
- Supplementary table (S1-S6).xlsx
