# Supplementary material for: Sequencing of Euscaphis konishii Endocarp Transcriptome Points to Molecular Mechanisms of Endocarp Coloration
Source: Int J Mol Sci. 2018 Oct 17;19(10):3209. doi: 10.3390/ijms19103209 (PMC6214000; doi:10.3390/ijms19103209)
Supplement: Supplementary file 1 [file ijms-19-03209-s001.zip › Supplementary table (S1-S6).xlsx]

## Sheet: S1
Supplementary Table 1. Statistics of RNA-Seq data
Development	Sample	Total	Clean	Mapped	Mapped	GC
stages	ID	Base	Reads	Reads	Ratio(%)	Content(%)	≥Q30(%)
Green	G1	7020158270	23443700	18842381	80.37	44.19	93.87
	G2	7111073208	23745618	18955315	79.83	44.36	93.49
	G3	8243760788	27531705	21954967	79.74	44.54	93.64
Turning	T1	7465331562	24937255	20047989	80.39	44.55	93.67
	T2	7919588956	26451891	21232346	80.27	44.79	93.33
	T3	8188830748	27343360	22202345	81.2	44.6	94.31
Red	R1	6775156558	22622532	18199728	80.45	44.18	92.7
	R2	7474012766	24966233	20045779	80.29	44.87	93.71
	R3	8578294548	28642870	23276116	81.26	44.76	93.86

## Sheet: S2
Supplementary Table 2. Gene coverage from RNA-Sequencing (RNA-Seq) data
Length range (bp)	Transcript	Unigene
200-300	28805(13.98%)	25983(30.17%)
300-500	28084(13.63%)	19304(22.42%)
500-1000	43886(21.31%)	19824(23.02%)
1000-2000	51612(25.06%)	11058(12.84%)
2000+	53600(26.02%)	9951(11.55%)
Total Number	205987	86120
Total Length	302376973	76934761
N50 Length	2352	1642
Mean Length	1467.94	893.34

## Sheet: S3
Supplementary Table 3. Summary for the annotation of unigenes
Annotation Database	Number of Unigenes	Percentage(%)	300<=length<1000	length>=1000
COG	11263	13.08	2474	5500
GO	22787	26.46	6844	10206
KEGG	12763	14.82	3843	5619
KOG	21407	24.86	6070	10050
Pfam	22822	26.5	5542	12349
Swiss-Prot	21755	25.26	6515	11253
eggNOG	35683	41.43	10867	15810
Nr	37726	43.81	12071	16392
All_Annotated	39658	46.05	12462	16495

## Sheet: S4
Supplementary Table 4. Summary for the transcription factors
TF Family	Number
	Green vs. Turning	Green vs. Red	Turning vs. Red	Total
AP2/ERF-ERF	28	15	3	32
bHLH	24	21	3	26
MYB-related	18	15	8	26
WRKY	18	15	3	24
MYB	15	10	5	20
NAC	16	14	2	19
bZIP	11	7	4	14
C2H2	11	8	2	13
C3H	11	3	0	12
TCP	10	7	1	10
GRAS	7	3	2	9
GARP-G2-like	5	4	4	8
HB-HD-ZIP	4	5	2	8
Trihelix	7	4	1	8
HB-other	7	7	0	8
SBP	5	3	3	8
zf-HD	8	4	0	8
HSF	6	1	1	7
Tify	5	4	1	5
C2C2-Dof	4	4	1	5
LOB	5	2	1	5
BES1	1	4	0	4
MADS-M-type	3	1	2	4
C2C2-CO-like	1	1	2	3
NF-YA	2	1	0	3
E2F-DP	3	0	0	3
B3-ARF	2	1	1	3
AP2/ERF-RAV	2	2	0	2
MADS-MIKC	1	2	0	2
AP2/ERF-AP2	2	1	0	2
C2C2-YABBY	2	1	0	2
OFP	1	1	1	2
C2C2-GATA	2	1	0	2
PLATZ	1	1	1	2
B3	2	1	0	2
FAR1	1	2	1	2
HB-BELL	1	2	0	2
CSD	0	1	0	1
DBP	1	0	1	1
GARP-ARR-B	1	0	0	1
HRT	1	0	0	1
EIL	1	1	0	1
C2C2-LSD	0	1	0	1
NF-YB	1	1	0	1

## Sheet: S5
Supplementary Table 5. The DEG involved in Anthocyanin biosynthesis
#ID	Function annotation	FPKM			FC
		FPKM			Log2(FC)
Synthesis genes		Green	Turning	Red	Green vs. Turning	Green vs. Red	Turning vs. Red
c13191.graph_c0	Chalcone synthase(CHS)	1.03	0.36	0	-1.49	/	/
c50541.graph_c0	Chalcone synthase(CHS)	175.97	513.72	847.68	1.6	2.39	0.8
c54700.graph_c0	Chalcone synthase(CHS)	1.44	4.13	4.38	1.55	1.72	0.18
c59825.graph_c0	Chalcone synthase(CHS)	13.97	17.63	1.31	0.37	-3.31	-3.67
c66338.graph_c0	Chalcone synthase(CHS)	4473.43	6524.7	327.24	0.54	-3.75	-4.27
c72659.graph_c0	Chalcone synthase(CHS)	1567.12	2158.88	121.47	0.6	-3.58	-4.17
c69442.graph_c0	Chalcone isomerase(CHI)	131.16	331.33	405.16	1.42	1.75	0.34
c72737.graph_c0	Chalcone isomerase(CHI)	275.68	812.25	2415.44	1.61	3.24	1.64
c64532.graph_c1	Flavanone 3-hydroxylase(F3H)	213.49	478.3	634.79	1.24	1.71	0.49
c69338.graph_c3	Flavanone 4-hydroxylase(F3H)	3.82	8.22	12.65	1.18	1.82	0.66
c66996.graph_c0	Flavonol synthase(FLS)	31.35	106.31	208.65	1.53	2.91	1.39
c71357.graph_c2	Flavonol synthase(FLS)	389.65	641.53	236.76	0.89	-0.62	-1.5
c57877.graph_c0	Dihydroflavonol-4-reductase(DFR)	75.0567	37.3933	14.74	-0.950049	-2.22282	-1.26168
c63287.graph_c1	Dihydroflavonol-4-reductase(DFR)	122.857	236.19	85.3767	0.99779	-0.412752	-1.40293
c66159.graph_c1	Dihydroflavonol-4-reductase(DFR)	235.293	201.263	88.8367	-0.177282	-1.38387	-1.20053
c60763.graph_c0	leucoanthocyanidin dioxygenase(ANS /LDOX)	3.42	21.68	161.56	2.71	5.69	3
c73249.graph_c0	leucoanthocyanidin dioxygenase(ANS /LDOX)	0.21	2.12	8.56	3.32	5.4	2.1
c38069.graph_c0	UDP-flavonoid glucosyltransferase (UFGT)	18.0367	124.8	755.303	2.85351	5.51368	2.67364
c55350.graph_c0	UDP-flavonoid glucosyltransferase (UFGT)	0.0466667	0.36	3.34667	2.91804	6.15575	3.24628
c55350.graph_c1	UDP-flavonoid glucosyltransferase (UFGT)	0.0433333	0.223333	6.24	2.45306	7.33458	4.89676
c60134.graph_c0	UDP-flavonoid glucosyltransferase (UFGT)	17.1633	41.89	49.04	1.33091	1.62605	0.308096
c68714.graph_c1	UDP-flavonoid glucosyltransferase (UFGT)	15.08	15.6133	40.3667	0.0912913	1.53377	1.45541
c70567.graph_c1	UDP-flavonoid glucosyltransferase (UFGT)	9.89667	4.02	0.24	-1.16969	-5.17623	-3.99549
c73011.graph_c0	UDP-flavonoid glucosyltransferase (UFGT)	30.6633	187.613	1203.64	2.68023	5.38171	2.71496
c73089.graph_c0	UDP-flavonoid glucosyltransferase (UFGT)	1.82333	7.90667	9.67	2.15593	2.51932	0.371424
c69742.graph_c1	Leucoanthocyanidin reductase(LAR)	77.96	86.66	155.35	0.2	1.13	0.94
Transport genes
c48398.graph_c0	Glutathione S-transferase(GST)	49.4	247.23	1360.11	2.4	4.92	2.53
c56420.graph_c1	Glutathione S-transferase(GST)	266.05	517	588.09	1.01	1.26	0.26
c58245.graph_c0	Glutathione S-transferase(GST)	2.68	0.22	0.12	-3.58	-4.4	-0.8
c62190.graph_c0	Glutathione S-transferase(GST)	126.55	59.71	70.06	-1.03	-0.75	0.29
c63021.graph_c0	Glutathione S-transferase(GST)	479.63	1977.66	1412.15	2.11	1.71	-0.39
c64524.graph_c2	Glutathione S-transferase(GST)	19.3	44.24	57.93	1.24	1.7	0.47
c71918.graph_c1	Glutathione S-transferase(GST)	79.78	800.66	359.8	3.37	2.28	-1.09
c38561.graph_c0	Glutathione S-transferase(GST)	0.08	2.1	1.79	4.85	4.65	-0.19
c54997.graph_c0	Glutathione S-transferase(GST)	2.42	0.67	0.31	-1.79	-2.84	-1.04
c55124.graph_c0	Glutathione S-transferase(GST)	0.12	0.71	1.07	2.21	2.9	0.69
c60248.graph_c0	Glutathione S-transferase(GST)	295.61	371.29	104.37	0.38	-1.39	-1.76
c34213.graph_c0	Glutathione S-transferase(GST)	116.67	77.64	170.67	-0.56	0.63	1.19
c48826.graph_c0	Multidrug and toxic compound extrusion(MATE)	14.51	3.45	1.33	-2.01	-3.35	-1.33
c65242.graph_c0	Multidrug and toxic compound extrusion(MATE)	9	114.69	80.49	3.74	3.3	-0.42
c68306.graph_c2	Multidrug and toxic compound extrusion(MATE)	28.52	75.85	77.45	1.49	1.6	0.12
c68306.graph_c7	Multidrug and toxic compound extrusion(MATE)	20.48	49.19	43.95	1.45	1.35	-0.09
c38953.graph_c0	Multidrug and toxic compound extrusion(MATE)	0.5	0	2.53	/	2.38	/
c64922.graph_c0	ATP-binding cassette(ABC)	1.72	5.21	7.04	1.63	2.15	0.53
c67862.graph_c3	ATP-binding cassette(ABC)	6.59	2.21	3.59	-1.3	-0.48	0.83
c71467.graph_c1	ATP-binding cassette(ABC)	31.96	65.94	43.75	1.13	0.53	-0.58
c62984.graph_c0	ATP-binding cassette(ABC)	8.44	3.81	2.45	-1.19	-1.82	-0.62
c63386.graph_c0	ATP-binding cassette(ABC)	17.17	27.88	33.82	0.75	1.09	0.35
c68636.graph_c1	ATP-binding cassette(ABC)	43.36	68.72	31.55	0.5	-0.61	-1.1
Regulated genes
c51618.graph_c0	Transcription factor MYB	0.363333	5.39667	8.43667	3.8203	4.50909	0.700411
c51727.graph_c0	Transcription factor MYB	14.06	29.6233	36.36	1.11863	1.48421	0.374638
c58171.graph_c0	Transcription factor MYB	11.24	36.3567	37.5833	1.72021	1.86329	0.151543
c59365.graph_c1	Transcription factor MYB	3.86333	1.18333	4.22	0.555268	2.52662	1.98463
c61802.graph_c0	Transcription factor MYB	13.5833	24.4367	45.72	0.83009	1.80994	0.989458
c62611.graph_c0	Transcription factor MYB	25.28	45.4467	49.0567	0.892996	1.07544	0.192657
c62908.graph_c0	Transcription factor MYB	5.42667	19.7	26.8267	1.90724	2.41804	0.520724
c63603.graph_c0	Transcription factor MYB	23.1967	58.1767	94.8667	1.28427	2.05175	0.777326
c66046.graph_c0	Transcription factor MYB	0.63	2.01	11.5267	1.63686	4.23761	2.61692
c66075.graph_c0	Transcription factor MYB	13.1033	17.9533	31.1433	0.489975	1.3594	0.878512
c66949.graph_c0	Transcription factor MYB	27.64	76.44	118.923	1.10904	1.771	0.672169
c68448.graph_c0	Transcription factor MYB	6.81	17.5333	31.7467	1.34263	2.14038	0.807977
c72761.graph_c1	Transcription factor MYB	9.59	43.3167	226.067	1.36689	3.7249	2.3689
c40408.graph_c0	Transcription factor MYB	24.6367	0.04	0	-9.24629	\	\
c51598.graph_c0	Transcription factor MYB	9.87	0.283333	0.0366667	-5.07889	-7.97745	-2.8823
c51755.graph_c0	Transcription factor MYB	1.50333	1.04	0.0733333	-0.329437	-4.44857	-4.11911
c53994.graph_c0	Transcription factor MYB	4.79667	1.37667	0.313333	-1.74651	-3.80665	-2.05583
c54626.graph_c0	Transcription factor MYB	3.88667	0.7	0.296667	-2.41661	-3.67001	-1.24227
c55334.graph_c0	Transcription factor MYB	39.37	24.8	8.42333	-0.619032	-2.10246	-1.47581
c57438.graph_c0	Transcription factor MYB	4.34667	1.25333	0.14	-1.9361	-5.34204	-3.39699
c58229.graph_c0	Transcription factor MYB	27.1333	10.1967	5.81333	-1.36493	-2.14112	-0.762479
c58229.graph_c1	Transcription factor MYB	28.0633	8.93667	4.80667	-1.58506	-2.42487	-0.82174
c58325.graph_c0	Transcription factor MYB	1.81667	0.146667	0.0333333	-3.57935	-5.77156	-2.18217
c58440.graph_c0	Transcription factor MYB	6.48333	4.8	0.236667	-0.403108	-4.68577	-4.2649
c58957.graph_c0	Transcription factor MYB	26.8367	3.61	2.18667	-2.86686	-3.55235	-0.668105
c59278.graph_c0	Transcription factor MYB	59.5567	9.10667	2.59667	-2.66617	-4.40345	-1.72709
c59365.graph_c0	Transcription factor MYB	2.67	0.163333	0.0133333	-3.95184	-7.36293	-3.3986
c59703.graph_c0	Transcription factor MYB	16.8533	0.843333	0.336667	-4.21938	-5.58062	-1.35679
c60186.graph_c0	Transcription factor MYB	34.3	24.6533	6.79	-0.417695	-2.21365	-1.78298
c62157.graph_c0	Transcription factor MYB	4.96333	0.633333	0.406667	-2.91637	-3.49658	-0.564332
c63076.graph_c0	Transcription factor MYB	23.78	19.37	6.85	-0.410137	-1.905	-1.48582
c64801.graph_c0	Transcription factor MYB	15.4633	8.50667	3.75667	-0.813163	-1.90138	-1.07811
c64925.graph_c0	Transcription factor MYB	9.44333	7.50667	0.45	-0.286924	-4.13592	-3.84027
c65885.graph_c0	Transcription factor MYB	8.67333	1.56	0.306667	-2.43411	-4.67807	-2.24492
c66287.graph_c0	Transcription factor MYB	6.84667	4.22333	2.28667	-0.620419	-1.46523	-0.835534
c67040.graph_c0	Transcription factor MYB	42.43	34.5333	6.81667	-0.386176	-2.80353	-2.40623
c67853.graph_c0	Transcription factor MYB	8.25	2.22	0.703333	-1.96116	-3.96279	-1.99525
c68803.graph_c3	Transcription factor MYB	1.96667	1.49333	0.1	-0.34278	-4.18823	-3.83313
c69053.graph_c0	Transcription factor MYB	14.3267	4.24	1.79667	-1.92929	-2.6805	-0.736977
c69423.graph_c0	Transcription factor MYB	40.4933	19.11	12.0833	-1.02132	-1.5727	-0.540452
c69629.graph_c0	Transcription factor MYB	21.0633	12.8933	8.57333	-0.75622	-1.40722	-0.637834
c69973.graph_c3	Transcription factor MYB	38.33	15.7367	9.9	-1.24351	-1.84406	-0.593021
c70303.graph_c0	Transcription factor MYB	69.1767	41.65	27.4333	-0.657199	-1.19423	-0.527438
c71002.graph_c0	Transcription factor MYB	82.4767	31.35	20.0433	-1.31811	-1.91768	-0.588139
c71218.graph_c0	Transcription factor MYB	159.597	46.74	31.56	-1.6013	-2.11259	-0.500843
c71861.graph_c2	Transcription factor MYB	62.65	26.1267	17.6233	-1.22314	-1.72214	-0.489039
c72987.graph_c0	Transcription factor MYB	73.91	32.6333	22.5567	-1.12971	-1.60764	-0.46658
c73204.graph_c0	Transcription factor MYB	4.27667	0.623333	0.0533333	-2.72684	-6.33475	-3.60273
c73417.graph_c0	Transcription factor MYB	3.66667	0.323333	0	-3.44228	\	\
c73798.graph_c0	Transcription factor MYB	3.94667	1.43667	0.146667	-1.38323	-4.7081	-3.32415
c45879.graph_c0	Transcription factor MYB	43.6233	160.507	64.23	1.94437	0.635824	-1.29874
c45879.graph_c0	Transcription factor MYB	43.6233	160.507	64.23	1.94437	0.635824	-1.29874
c60520.graph_c1	Transcription factor MYB	28.26	66.7633	13.39	1.33825	-0.970607	-2.30442
c60656.graph_c0	Transcription factor MYB	8.26	21.2867	5.22667	1.45537	-0.524073	-1.97255
c61249.graph_c0	Transcription factor MYB	0.163333	3.68667	3.07333	4.39027	4.16899	-0.207911
c61353.graph_c2	Transcription factor MYB	1.63667	28.4433	9.24	4.15602	2.59617	-1.54562
c66827.graph_c2	Transcription factor MYB	58.64	74.5167	25.8667	0.406399	-1.06643	-1.46187
c67756.graph_c1	Transcription factor MYB	14.2967	20.12	8.48333	0.369945	-0.885819	-1.24261
c69006.graph_c0	Transcription factor MYB	3.37	8.65	5.83	1.42213	0.855571	-0.564964
c71749.graph_c4	Transcription factor MYB	22.89	192.617	41.9067	3.20343	1.05489	-2.13825
c39071.graph_c0	Transcription factor MYB	0.913333	0.0366667	0.55	-4.60185	-0.622966	4.00037
c51646.graph_c0	Transcription factor MYB	2.37	0.21	0.703333	-3.44714	-1.65579	1.80392
c51686.graph_c0	Transcription factor MYB	2.69333	0.0733333	0.346667	-5.15592	-2.85347	2.32539
c51686.graph_c1	Transcription factor MYB	20.77	0.706667	0.94	-4.75177	-4.29347	0.466757
c56479.graph_c0	Transcription factor MYB	23.2467	9.39	33.6433	-1.26169	0.650764	1.92206
c57063.graph_c0	Transcription factor MYB	5.57	0.38	1.03333	-3.80614	-2.21031	1.60626
c60446.graph_c1	Transcription factor MYB	13.0267	3.34667	7.47333	-1.9146	-0.702563	1.21961
c61243.graph_c0	Transcription factor MYB	42.7933	9.52667	11.1867	-1.29957	-1.01685	0.298716
c61406.graph_c0	Transcription factor MYB	1.49333	0.143333	0.133333	-3.36891	-3.37168	0.00370398
c63124.graph_c1	Transcription factor MYB	0.903333	0.0633333	0	-3.85817	\	\
c64835.graph_c2	Transcription factor MYB	122.923	49.96	114.07	-0.897231	0.252926	1.16024
c67958.graph_c0	Transcription factor MYB	255.413	67.8833	428.373	-1.83384	0.753844	2.60015
c68030.graph_c2	Transcription factor MYB	32.2633	28.7067	157.177	-0.109165	2.40381	2.5198
c70335.graph_c2	Transcription factor MYB	15.3567	1.45	3.1	-3.3779	-2.23437	1.15305
c70836.graph_c0	Transcription factor MYB	0.36	0.223333	1.87333	-0.607718	2.45568	3.07037
c71413.graph_c2	Transcription factor MYB	12.0433	6.97667	21.5233	-0.72301	0.945809	1.67861
c56567.graph_c0	Basic helix-loop-helix(bHLH)	0.363333	2.80667	3.12333	2.96273	3.19088	0.232879
c57165.graph_c0	Basic helix-loop-helix(bHLH)	9.49667	21.8467	33.8167	1.1899	1.90974	0.730355
c65576.graph_c0	Basic helix-loop-helix(bHLH)	10.98	14.42	146.197	0.39151	3.7793	3.40404
c68304.graph_c0	Basic helix-loop-helix(bHLH)	30.8667	59.17	88.91	0.925207	1.75944	0.842694
c71294.graph_c1	Basic helix-loop-helix(bHLH)	1.28	11.52	27.0733	3.13784	4.44715	1.31715
c19058.graph_c0	Basic helix-loop-helix(bHLH)	1.58667	0.123333	0.0433333	-3.63635	-5.12244	-1.4607
c39706.graph_c0	Basic helix-loop-helix(bHLH)	2.38333	0.36	0.28	-2.68651	-2.97203	-0.266996
c40408.graph_c0	Basic helix-loop-helix(bHLH)	24.6367	0.04	0	-9.24629	\	\
c41895.graph_c0	Basic helix-loop-helix(bHLH)	13	2.27	1.40667	-2.48342	-3.11348	-0.618123
c51915.graph_c0	Basic helix-loop-helix(bHLH)	13.3633	2.14333	0.9	-2.62472	-3.8353	-1.20439
c51915.graph_c1	Basic helix-loop-helix(bHLH)	29.04	3.57	2.35	-2.99284	-3.56236	-0.558643
c54804.graph_c1	Basic helix-loop-helix(bHLH)	1.6	0.0566667	0	-4.8519	\	\
c55009.graph_c0	Basic helix-loop-helix(bHLH)	14.2967	0.206667	0	-6.12261	\	\
c57423.graph_c0	Basic helix-loop-helix(bHLH)	2.01667	0.483333	0.276667	-2.03782	-2.66884	-0.624122
c57948.graph_c0	Basic helix-loop-helix(bHLH)	9.13	0.0833333	0	-7.03666	\	\
c59278.graph_c0	Basic helix-loop-helix(bHLH)	59.5567	9.10667	2.59667	-2.66617	-4.40345	-1.72709
c60585.graph_c0	Basic helix-loop-helix(bHLH)	84.2333	8.56667	6.52667	-3.29988	-3.56243	-0.251711
c61654.graph_c0	Basic helix-loop-helix(bHLH)	7.51667	5.23	2.16	-0.466717	-2.35093	-1.87527
c63223.graph_c0	Basic helix-loop-helix(bHLH)	1.73333	1.22667	0.12	-0.39765	-3.8209	-3.4142
c63412.graph_c1	Basic helix-loop-helix(bHLH)	1.50333	0.0466667	0	-4.93494	\	\
c65673.graph_c0	Basic helix-loop-helix(bHLH)	128.233	32.0233	40.1567	-1.94125	-1.53973	0.414665
c66111.graph_c1	Basic helix-loop-helix(bHLH)	130.167	11.8867	19.13	-3.43069	-2.67573	0.765826
c67766.graph_c5	Basic helix-loop-helix(bHLH)	33.1867	10.51	9.28333	-2.15392	-2.48919	-0.325855
c67822.graph_c1	Basic helix-loop-helix(bHLH)	45.6033	3.57	0.306667	-3.57686	-6.98128	-3.39912
c67968.graph_c3	Basic helix-loop-helix(bHLH)	71.4	30.4633	30.3833	-1.43936	-1.47819	-0.0317822
c69423.graph_c0	Basic helix-loop-helix(bHLH)	40.4933	19.11	12.0833	-1.02132	-1.5727	-0.540452
c69629.graph_c0	Basic helix-loop-helix(bHLH)	21.0633	12.8933	8.57333	-0.75622	-1.40722	-0.637834
c71218.graph_c0	Basic helix-loop-helix(bHLH)	159.597	46.74	31.56	-1.6013	-2.11259	-0.500843
c71861.graph_c2	Basic helix-loop-helix(bHLH)	62.65	26.1267	17.6233	-1.22314	-1.72214	-0.489039
c72987.graph_c0	Basic helix-loop-helix(bHLH)	73.91	32.6333	22.5567	-1.12971	-1.60764	-0.46658
c75031.graph_c0	Basic helix-loop-helix(bHLH)	1.11667	0	0	\	\	\
c51449.graph_c0	Basic helix-loop-helix(bHLH)	3.87	5.33667	1.20667	0.515694	-1.5671	-2.06687
c54804.graph_c0	Basic helix-loop-helix(bHLH)	1.04	0	0.0366667	#NAME?	-4.71037	--
c63412.graph_c0	Basic helix-loop-helix(bHLH)	4.21333	0.0266667	0.0866667	-7.32648	-5.51008	1.83227
c18252.graph_c1	WD40 transcription factor	37.25	58.19	73.28	0.69	1.1	0.42
c51877.graph_c0	WD40 transcription factor	83.5	223.55	234.86	1.47	1.61	0.16
c56211.graph_c1	WD40 transcription factor	8.63	2.43	1.61	-1.78	-2.31	-0.53
c62127.graph_c0	WD40 transcription factor	16.5	7.09	4.86	-1.22	-1.68	-0.45
c51968.graph_c0	WRKY transcription factor	2.43333	0.0233333	0.16	-6.71761	-3.82935	2.90975
c55749.graph_c0	WRKY transcription factor	132.597	40.31	104.493	-1.67642	-0.240064	1.45054
c63635.graph_c1	WRKY transcription factor	26.0467	15.4367	31.27	-1.7665	-0.722603	1.0571
c63635.graph_c2	WRKY transcription factor	10.8267	0.116667	0.246667	-6.5186	-5.37369	1.14314
c64625.graph_c2	WRKY transcription factor	94.3867	24.81	30.09	-1.94642	-1.50462	0.452702
c65729.graph_c1	WRKY transcription factor	17.7567	15.91	27.2033	-0.152271	0.868419	1.0312
c65988.graph_c0	WRKY transcription factor	54.8133	27.4733	58.6333	-0.896827	0.218176	1.12538
c66083.graph_c3	WRKY transcription factor	33.9267	3.46	4.87667	-3.43773	-2.91239	0.538671
c67283.graph_c1	WRKY transcription factor	127.263	22.98	32.1033	-2.57381	-2.3329	0.254438
c22236.graph_c0	WRKY transcription factor	4.45	1.49667	0.453333	-1.51812	-3.2104	-1.69317
c30820.graph_c0	WRKY transcription factor	9.69667	0.39	0.06	-4.58814	-7.29984	-2.69296
c61441.graph_c0	WRKY transcription factor	21.6	2.32333	1.99	-3.16499	-3.34482	-0.169046
c61441.graph_c1	WRKY transcription factor	123.713	10.59	8.14667	-3.51469	-3.73113	-0.203755
c64163.graph_c0	WRKY transcription factor	88.79	25.17	21.39	-1.56343	-1.76756	-0.193655
c65104.graph_c1	WRKY transcription factor	14.3733	2.76667	2.51667	-2.32893	-2.39692	-0.0552696
c65388.graph_c0	WRKY transcription factor	25.0467	12.4567	11.11	-0.923758	-1.33557	-0.400666
c66480.graph_c1	WRKY transcription factor	39.53	9.26	6.65333	-2.2153	-2.54921	-0.322861
c67228.graph_c2	WRKY transcription factor	48.3567	24.6567	14.97	-0.920869	-1.59186	-0.665231
c67281.graph_c0	WRKY transcription factor	1.56	0.83	0.203333	-0.82918	-2.84912	-1.99919
c68259.graph_c1	WRKY transcription factor	14.31	6.26	5.33333	-1.2861	-1.49545	-0.193956
c72498.graph_c0	WRKY transcription factor	28.4	3.96333	2.23	-2.76826	-3.56694	-0.778388
c72498.graph_c1	WRKY transcription factor	67.9967	16.0633	13.0367	-1.33702	-1.53433	-0.186683
c76048.graph_c0	WRKY transcription factor	0.89	0	0	\	\	\
c58561.graph_c1	NAC transcription factor	20.0933	107.017	209.793	2.46571	3.51191	1.05381
c48927.graph_c0	NAC transcription factor	16.4667	7.66667	2.84	-1.04499	-2.42251	-1.36863
c53166.graph_c0	NAC transcription factor	2.14	0.51	0.156667	-2.12498	-3.8426	-1.71194
c54870.graph_c0	NAC transcription factor	20.5233	2.62	2.36333	-3.01641	-3.05317	-0.0245886
c55348.graph_c0	NAC transcription factor	0.873333	0.146667	0.0766667	-2.56179	-3.42689	-0.865159
c56259.graph_c0	NAC transcription factor	2.4	0.673333	0.206667	-1.80095	-3.43934	-1.62772
c63066.graph_c3	NAC transcription factor	11.41	0.736667	0.623333	-3.91419	-4.15437	-0.226796
c64061.graph_c0	NAC transcription factor	3.12333	1.72667	0.0466667	-0.812045	-5.98692	-5.17341
c69390.graph_c2	NAC transcription factor	8.65	1.00333	0.58	-3.04029	-3.75599	-0.703766
c71479.graph_c0	NAC transcription factor	227.693	33.7367	20.7867	-2.68207	-3.36075	-0.668118
c74334.graph_c0	NAC transcription factor	1.27667	0.226667	0.0166667	-2.46996	-6.22671	-3.74431
c58491.graph_c0	NAC transcription factor	16.1333	1.95	3.98	-2.99479	-1.91192	1.09634
c64399.graph_c2	NAC transcription factor	78.87	2.99333	30.0133	-5.11366	-1.28698	3.84094
c67186.graph_c0	NAC transcription factor	40.1567	14.8067	20.36	-1.26571	-0.754855	0.520883
c69857.graph_c2	NAC transcription factor	293.123	50.7733	68.1333	-2.58859	-2.33132	0.267912
c72074.graph_c1	NAC transcription factor	187.357	60.17	60.4933	-1.69674	-1.61847	0.0894372
c72820.graph_c1	NAC transcription factor	27.7167	8.02	8.63333	-1.74751	-1.60754	0.153769
c48734.graph_c1	Ethylene response factor(ERF)	0.466667	2.12667	3.70333	2.24111	3.09349	0.863181
c66737.graph_c0	Ethylene response factor(ERF)	153.797	269.623	355.263	0.798362	1.1001	0.310816
c69936.graph_c4	Ethylene response factor(ERF)	12.7667	22.8233	62.57	0.88691	2.39121	1.51421
c70045.graph_c0	Ethylene response factor(ERF)	76.0533	124.04	128.567	0.864654	1.02554	0.171415
c72020.graph_c0	Ethylene response factor(ERF)	0.19	3.05333	6.63333	4.05257	5.23291	1.19706
c17435.graph_c0	Ethylene response factor(ERF)	4.63333	0.453333	0.326667	-3.29754	-3.71104	-0.394186
c32363.graph_c0	Ethylene response factor(ERF)	25.92	8.77	0.0266667	-1.52589	-9.8493	-8.30474
c39907.graph_c0	Ethylene response factor(ERF)	8.16667	2.19667	1.81	-1.83969	-2.06191	-0.210482
c49866.graph_c0	Ethylene response factor(ERF)	1.25	0.566667	0.0566667	-1.09279	-4.52125	-3.43049
c51670.graph_c0	Ethylene response factor(ERF)	2.53667	0.176667	0.0133333	-3.59147	-7.36371	-3.76426
c53300.graph_c0	Ethylene response factor(ERF)	0.846667	0.256667	0	-1.66187	\	\
c54504.graph_c0	Ethylene response factor(ERF)	1.29333	0.223333	0.0166667	-2.50855	-6.10136	-3.57651
c54826.graph_c1	Ethylene response factor(ERF)	5.49333	1.74667	0.09	-1.58565	-5.85419	-4.25724
c55435.graph_c0	Ethylene response factor(ERF)	5.06333	2.88333	0.03	-0.404576	-7.50624	-7.09332
c57002.graph_c0	Ethylene response factor(ERF)	25.3767	0.296667	0.27	-6.34988	-6.45484	-0.0803774
c57257.graph_c0	Ethylene response factor(ERF)	1.43333	0	0	\	\	\
c62065.graph_c0	Ethylene response factor(ERF)	2.66333	0.613333	0.306667	-2.08135	-2.98225	-0.897175
c65161.graph_c3	Ethylene response factor(ERF)	27.7467	0.786667	0.683333	-5.09876	-5.25689	-0.147585
c65901.graph_c4	Ethylene response factor(ERF)	102.16	56.43	20	-0.790181	-2.22819	-1.4267
c69024.graph_c0	Ethylene response factor(ERF)	19.0133	0.346667	0.12	-5.75175	-7.21756	-1.4421
c73250.graph_c0	Ethylene response factor(ERF)	2.17667	0.31	0	-2.76151	\	\
c65505.graph_c0	Ethylene response factor(ERF)	1.51333	5.58667	5.04667	1.91881	1.83555	-0.0716244
c67062.graph_c1	Ethylene response factor(ERF)	15.8067	19.9267	0.26	0.410836	-5.81977	-6.21518
c39377.graph_c1	Ethylene response factor(ERF)	4.09667	0	0.0966667	\	-5.32484	\
c47384.graph_c0	Ethylene response factor(ERF)	43.6833	6.72333	18.1333	-2.65723	-1.16004	1.50864
c55684.graph_c0	Ethylene response factor(ERF)	7.24	0.776667	1.28	-3.17174	-2.40133	0.788973
c56414.graph_c0	Ethylene response factor(ERF)	2.1	0.06	0.0866667	-5.57802	-4.49017	1.09263
c56414.graph_c1	Ethylene response factor(ERF)	1.59	0.0366667	0.0433333	-5.40634	-5.06379	0.325507
c57002.graph_c1	Ethylene response factor(ERF)	19.3733	0	0.0433333	\	-8.7416	\
c59421.graph_c1	Ethylene response factor(ERF)	3.71333	0.846667	1.66667	-2.02798	-1.00648	1.02976
c72965.graph_c0	Ethylene response factor(ERF)	27.8033	0	0.496667	\	-5.71453	\
c73082.graph_c0	Ethylene response factor(ERF)	11.89	2.25	6.94667	-2.34908	-0.66038	1.70209

## Sheet: S6
Supplementary Table 6. Reference gene and primers used for quantitative real-time PCR analysis
	Locus	Primer sequence（5'–3'）	RNA-seq (FPKM)			RT-q PCR
			Green	Turning	Red	Green	Turning	Red
primers	c50541.graph_c0 (CHS)	F:GGAACTCGCTGTTCTGGATAG	75.06	37.39	14.74	1.39	0.65	0.36
		R:CCTTGTGGCCCTTAACTTCT
	c59825.graph_c0 (CHS)	F:GCATGTGTTGTGCGAGTATG	13.97	17.63	1.31	1.04	1.5	0.49
		R:CCTTCCCTTCTTCCAGAGATTT
	c60763.graph_c0 (ANS)	F:CAGCTTGAGTGGGAAGACTATT	3.42	21.68	161.56	1.12	7.34	30.26
		R:TACTCGCTTGTTGCCTCTATG
	c64532.graph_c1 (F3H)	F:GGTTCAAGATTGGCGTGAAATAG	213.49	478.3	634.79	1.1	3.01	3.34
		R:CATCAGCTTCCCACTGTACTC
	c69442.graph_c0 (CHI)	F:TCTTGCTGAGGATGATGACTTT	131.16	331.33	405.16	1.24	3.17	5.34
		R:TCTCTAGCTGCACTCCATACT
	c69862.graph_c1 (UFGT)	F:ACCGCTAATCCCAACTCTTTC	53.4	77.61	68.02	1.3	4.05	2.42
		R:GTGGTTCGGTGTGCCTATT
	c71357.graph_c2 (FLS)	F:CGACAATCGCTCCATCTTCT	389.65	641.53	236.76	1.52	3.81	0.73
		R:ATGGCCTCCTTCCTGTATTAAC
	c72659.graph_c0 (CHS)	F:TTGGTGACGCCGAAGATAAA	1567.12	2158.88	121.47	1.69	2.11	0.14
		R:GAGGTCCAGCTACAGTTCTTG
	c72737.graph_c0 (CHI)	F:CTCTTGTCCAGCAGCATTCTA	275.68	812.25	2415.44	1.26	4.27	9.76
		R:CAGAGTTTGGCTGCAAGAATATC
	Locus	Primer sequence（5'–3'）	Mean	SD	CV	FC-1	FC-2	FC-3
reference genes	c67010.graph_c0 (UBC23)	F:AGCCACATAATCTCCGTGTAAG	18.3	2.05	0.11	0.19	0.13	0.04
		R:GCTGACCATGTTCGAGTAGTT
